# Supplementary material for: Global epidemiological trends in the incidence and mortality for melanoma
Source: Skin Health Dis. 2025 Jan 20;5(1):84–6. doi: 10.1093/skinhd/vzae013 (PMC11924397; doi:10.1093/skinhd/vzae013)
Supplement: vzae013_Supplementary_Data [file vzae013_supplementary_data.zip]

Archive with 4 entries (4 files):
- suppl Figure 1.pdf
- Supplementary Figure 2.pdf
- Supplementary Table 1.xlsx
- Supplementary Table 2.xlsx
