# Supplementary material for: Global epidemiological trends in the incidence and mortality for melanoma
Source: Skin Health Dis. 2025 Jan 20;5(1):84–6. doi: 10.1093/skinhd/vzae013 (PMC11924397; doi:10.1093/skinhd/vzae013)
Supplement: vzae013_Supplementary_Data [file vzae013_supplementary_data.zip › Supplementary Table 1.xlsx]

## Sheet: Dataset
Cancer label	Population	Incidence - ASR (World)	Mortality - ASR (World)	Incidence-to-Mortality ratio	Continent
Melanoma	South Africa	3.86	1.05	3.67619	Africa
Melanoma	Namibia	3.5	1.19	2.94118	Africa
Melanoma	France, La Réunion	3.04	0.67	4.53731	Africa
Melanoma	Malawi	2.09	0.88	2.375	Africa
Melanoma	Zimbabwe	2.01	0.88	2.28409	Africa
Melanoma	Botswana	1.64	0.58	2.82759	Africa
Melanoma	Congo, Republic of	1.52	0.55	2.76364	Africa
Melanoma	Tanzania, United Republic of	1.27	0.53	2.39623	Africa
Melanoma	Angola	1.25	0.45	2.77778	Africa
Melanoma	Congo, Democratic Republic of	1.21	0.54	2.24074	Africa
Melanoma	Cameroon	1.15	0.46	2.5	Africa
Melanoma	Central African Republic	1.03	0.52	1.98077	Africa
Melanoma	Madagascar	1.02	0.45	2.26667	Africa
Melanoma	Togo	0.95	0.35	2.71429	Africa
Melanoma	Kenya	0.93	0.34	2.73529	Africa
Melanoma	Burundi	0.91	0.44	2.06818	Africa
Melanoma	Guinea	0.9	0.37	2.43243	Africa
Melanoma	South Sudan	0.87	0.36	2.41667	Africa
Melanoma	Africa	0.85	0.32	2.65625	Africa
Melanoma	Mali	0.81	0.37	2.18919	Africa
Melanoma	Chad	0.73	0.35	2.08571	Africa
Melanoma	Uganda	0.73	0.29	2.51724	Africa
Melanoma	Rwanda	0.72	0.36	2	Africa
Melanoma	Mozambique	0.7	0.29	2.41379	Africa
Melanoma	Zambia	0.64	0.23	2.78261	Africa
Melanoma	Algeria	0.63	0.21	3	Africa
Melanoma	Cape Verde	0.62	0.25	2.48	Africa
Melanoma	Gabon	0.62	0.13	4.76923	Africa
Melanoma	Senegal	0.62	0.23	2.69565	Africa
Melanoma	Sudan	0.56	0.29	1.93103	Africa
Melanoma	Liberia	0.54	0.27	2	Africa
Melanoma	Tunisia	0.54	0.2	2.7	Africa
Melanoma	Somalia	0.53	0.28	1.89286	Africa
Melanoma	Morocco	0.52	0.25	2.08	Africa
Melanoma	Lesotho	0.49	0.49	1	Africa
Melanoma	Comoros	0.48	0.48	1	Africa
Melanoma	Mauritania	0.48	0.34	1.41176	Africa
Melanoma	Nigeria	0.46	0.23	2	Africa
Melanoma	Côte d'Ivoire	0.4	0.17	2.35294	Africa
Melanoma	Eritrea	0.37	0.15	2.46667	Africa
Melanoma	Eswatini	0.37	0.21	1.7619	Africa
Melanoma	Ethiopia	0.35	0.17	2.05882	Africa
Melanoma	Guinea-Bissau	0.34	0.34	1	Africa
Melanoma	Burkina Faso	0.34	0.13	2.61538	Africa
Melanoma	Libya	0.31	0.15	2.06667	Africa
Melanoma	Benin	0.27	0.2	1.35	Africa
Melanoma	Niger	0.23	0.13	1.76923	Africa
Melanoma	Egypt	0.23	0.08	2.875	Africa
Melanoma	Ghana	0.13	0.03	4.33333	Africa
Melanoma	Israel	10.38	1.21	8.57851	Asia
Melanoma	Georgia	4.35	0.91	4.78022	Asia
Melanoma	Armenia	1.75	0.36	4.86111	Asia
Melanoma	Brunei Darussalam	1.63	0.26	6.26923	Asia
Melanoma	Türkiye	1.6	0.67	2.38806	Asia
Melanoma	Kazakhstan	1.2	0.71	1.69014	Asia
Melanoma	Lebanon	1.04	0.27	3.85185	Asia
Melanoma	Azerbaijan	0.83	0.23	3.6087	Asia
Melanoma	Iran, Islamic Republic of	0.72	0.25	2.88	Asia
Melanoma	Syrian Arab Republic	0.68	0.16	4.25	Asia
Melanoma	Turkmenistan	0.68	0.43	1.5814	Asia
Melanoma	Kyrgyzstan	0.67	0.36	1.86111	Asia
Melanoma	Gaza Strip and West Bank	0.65	0.37	1.75676	Asia
Melanoma	Korea, Republic of	0.6	0.25	2.4	Asia
Melanoma	Uzbekistan	0.55	0.29	1.89655	Asia
Melanoma	Indonesia	0.54	0.23	2.34783	Asia
Melanoma	Oman	0.53	0.24	2.20833	Asia
Melanoma	Singapore	0.52	0.16	3.25	Asia
Melanoma	Cambodia	0.48	0.25	1.92	Asia
Melanoma	Japan	0.48	0.16	3	Asia
Melanoma	Philippines	0.48	0.28	1.71429	Asia
Melanoma	Thailand	0.46	0.21	2.19048	Asia
Melanoma	United Arab Emirates	0.46	0.07	6.57143	Asia
Melanoma	Malaysia	0.44	0.19	2.31579	Asia
Melanoma	Afghanistan	0.43	0.25	1.72	Asia
Melanoma	Lao People's Democratic Republic	0.41	0.17	2.41176	Asia
Melanoma	Iraq	0.4	0.11	3.63636	Asia
Melanoma	Asia	0.39	0.19	2.05263	Asia
Melanoma	China	0.35	0.19	1.84211	Asia
Melanoma	Jordan	0.35	0.1	3.5	Asia
Melanoma	Tajikistan	0.34	0.24	1.41667	Asia
Melanoma	Sri Lanka	0.32	0.15	2.13333	Asia
Melanoma	Pakistan	0.29	0.16	1.8125	Asia
Melanoma	Korea, Democratic People Republic of	0.27	0.12	2.25	Asia
Melanoma	Bangladesh	0.26	0.16	1.625	Asia
Melanoma	India	0.25	0.15	1.66667	Asia
Melanoma	Myanmar	0.23	0.16	1.4375	Asia
Melanoma	Mongolia	0.18	0.07	2.57143	Asia
Melanoma	Nepal	0.18	0.07	2.57143	Asia
Melanoma	Yemen	0.18	0.1	1.8	Asia
Melanoma	Saudi Arabia	0.17	0.04	4.25	Asia
Melanoma	Viet Nam	0.15	0.09	1.66667	Asia
Melanoma	Denmark	30.39	1.84	16.5163	Europe
Melanoma	Norway	29.46	2.26	13.0354	Europe
Melanoma	Sweden	26.66	1.83	14.5683	Europe
Melanoma	The Netherlands	25.41	1.91	13.3037	Europe
Melanoma	Belgium	20.81	1.44	14.4514	Europe
Melanoma	Finland	19.89	1.5	13.26	Europe
Melanoma	Ireland	17.24	1.79	9.63128	Europe
Melanoma	Slovenia	16.79	2.18	7.70183	Europe
Melanoma	Luxembourg	15.17	0.92	16.4891	Europe
Melanoma	United Kingdom	14.82	1.34	11.0597	Europe
Melanoma	Czechia	14.3	1.57	9.10828	Europe
Melanoma	France (metropolitan)	13.22	1.3	10.1692	Europe
Melanoma	Switzerland	12.86	1.09	11.7982	Europe
Melanoma	Austria	12.81	1.47	8.71429	Europe
Melanoma	Italy	12.49	1.38	9.05072	Europe
Melanoma	Germany	11.64	1.24	9.3871	Europe
Melanoma	Croatia	11.56	2.19	5.27854	Europe
Melanoma	Estonia	10.9	1.1	9.90909	Europe
Melanoma	Slovakia	10.2	1.89	5.39683	Europe
Melanoma	Europe	10.15	1.38	7.35507	Europe
Melanoma	Malta	10.11	0.86	11.7558	Europe
Melanoma	Iceland	9.64	1.18	8.16949	Europe
Melanoma	Hungary	7.86	1.28	6.14062	Europe
Melanoma	Montenegro	7.4	2.4	3.08333	Europe
Melanoma	Greece	6.97	0.96	7.26042	Europe
Melanoma	Belarus	6.74	1.77	3.80791	Europe
Melanoma	Spain	6.74	0.85	7.92941	Europe
Melanoma	Romania	6.46	1.18	5.47458	Europe
Melanoma	Lithuania	6.42	1.89	3.39683	Europe
Melanoma	Latvia	5.87	1.38	4.25362	Europe
Melanoma	Serbia	5.78	1.75	3.30286	Europe
Melanoma	Bosnia Herzegovina	5.62	1.42	3.95775	Europe
Melanoma	Portugal	5.53	0.94	5.88298	Europe
Melanoma	Cyprus	5.18	1.64	3.15854	Europe
Melanoma	Russian Federation	5.18	1.4	3.7	Europe
Melanoma	Ukraine	4.87	1.54	3.16234	Europe
Melanoma	North Macedonia	4.73	1.76	2.6875	Europe
Melanoma	Poland	4.42	1.74	2.54023	Europe
Melanoma	Moldova	3.97	1.32	3.00758	Europe
Melanoma	Bulgaria	3.3	0.91	3.62637	Europe
Melanoma	Albania	2.09	0.61	3.42623	Europe
Melanoma	Uruguay	4.32	1.02	4.23529	Latin America and the Caribbean
Melanoma	Paraguay	3.46	1	3.46	Latin America and the Caribbean
Melanoma	Chile	3.18	0.8	3.975	Latin America and the Caribbean
Melanoma	Brazil	3.08	0.66	4.66667	Latin America and the Caribbean
Melanoma	Peru	2.89	0.76	3.80263	Latin America and the Caribbean
Melanoma	Argentina	2.5	0.78	3.20513	Latin America and the Caribbean
Melanoma	Colombia	2.49	0.59	4.22034	Latin America and the Caribbean
Melanoma	Bolivia	2.38	0.63	3.77778	Latin America and the Caribbean
Melanoma	Ecuador	2.3	0.62	3.70968	Latin America and the Caribbean
Melanoma	Latin America and the Caribbean	2.27	0.58	3.91379	Latin America and the Caribbean
Melanoma	Costa Rica	1.68	0.56	3	Latin America and the Caribbean
Melanoma	France, Guadeloupe	1.65	0.07	23.5714	Latin America and the Caribbean
Melanoma	Puerto Rico	1.64	0.24	6.83333	Latin America and the Caribbean
Melanoma	France, Martinique	1.61	0.25	6.44	Latin America and the Caribbean
Melanoma	Mexico	1.41	0.48	2.9375	Latin America and the Caribbean
Melanoma	Venezuela	1.4	0.38	3.68421	Latin America and the Caribbean
Melanoma	Panama	1.05	0.6	1.75	Latin America and the Caribbean
Melanoma	Nicaragua	0.91	0.38	2.39474	Latin America and the Caribbean
Melanoma	Cuba	0.84	0.39	2.15385	Latin America and the Caribbean
Melanoma	Honduras	0.82	0.35	2.34286	Latin America and the Caribbean
Melanoma	Suriname	0.56	0.16	3.5	Latin America and the Caribbean
Melanoma	Bahamas	0.53	0.17	3.11765	Latin America and the Caribbean
Melanoma	Dominican Republic	0.46	0.24	1.91667	Latin America and the Caribbean
Melanoma	Guatemala	0.46	0.2	2.3	Latin America and the Caribbean
Melanoma	El Salvador	0.4	0.19	2.10526	Latin America and the Caribbean
Melanoma	Jamaica	0.32	0.17	1.88235	Latin America and the Caribbean
Melanoma	Trinidad and Tobago	0.26	0.07	3.71429	Latin America and the Caribbean
Melanoma	Haiti	0.22	0.18	1.22222	Latin America and the Caribbean
Melanoma	United States of America	15.91	0.93	17.1075	Northern America
Melanoma	Northern America	15.68	0.96	16.3333	Northern America
Melanoma	Canada	13.83	1.19	11.6218	Northern America
Melanoma	Australia	35.72	1.94	18.4124	Oceania
Melanoma	Oceania	28.53	1.96	14.5561	Oceania
Melanoma	New Zealand	28.48	3.49	8.16046	Oceania
Melanoma	French Polynesia	5.08	0.55	9.23636	Oceania
Melanoma	Papua New Guinea	3.09	0.83	3.72289	Oceania
