# Supplementary material for: Global epidemiological trends in the incidence and mortality for melanoma
Source: Skin Health Dis. 2025 Jan 20;5(1):84–6. doi: 10.1093/skinhd/vzae013 (PMC11924397; doi:10.1093/skinhd/vzae013)
Supplement: vzae013_Supplementary_Data [file vzae013_supplementary_data.zip › Supplementary Table 2.xlsx]

## Sheet: Dataset
Country label	Sex	Type	Year	ASR (World)	Crude rate	Ratios	Inc-to-Mort ratio
Argentina	1	0	2003	3.77789	3.84444	1.05103	3.16159
	1	0	2014	3.97068	4.32069		3.10258
	1	1	2003	1.19494	1.29239	1.07102
	1	1	2014	1.2798	1.55313
	2	0	2003	4.53785	4.99232	0.575298	6.42128
	2	0	2014	2.61062	2.91506		4.23301
	2	1	2003	0.70669	1.01039	0.8727
	2	1	2014	0.616729	0.901064
Australia	1	0	1993	34.1345	41.9325	1.24228	6.5478
	1	0	2014	42.4048	69.2827		9.34786
	1	1	1993	5.21313	6.60512	0.870171
	1	1	2014	4.53631	8.45934
	2	0	1993	26.9728	34.3993	1.12885	13.6806
	2	0	2014	30.4483	47.835		14.8334
	2	1	1993	1.9716	3.0696	1.04112
	2	1	2014	2.05268	4.05083
Austria	1	0	1998	9.86216	13.6027	1.39066	4.0406
	1	0	2014	13.7149	23.8953		6.44948
	1	1	1998	2.44077	3.50452	0.871249
	1	1	2014	2.12652	4.38161
	2	0	1998	8.70145	13.8679	1.37652	5.71219
	2	0	2014	11.9777	20.8134		11.5988
	2	1	1998	1.52331	3.27303	0.677911
	2	1	2014	1.03267	2.90792
Canada	1	0	1979	6.14539	6.56682	2.19261	4.80123
	1	0	2014	13.4745	22.9502		7.25071
	1	1	1979	1.27996	1.39089	1.45189
	1	1	2014	1.85836	3.47481
	2	0	1979	6.693	7.5096	1.74225	7.27738
	2	0	2014	11.6609	18.6079		11.2215
	2	1	1979	0.919699	1.06385	1.12988
	2	1	2014	1.03915	1.90595
Chile	1	0	1998	2.19915	2.22298	0.375775	2.30381
	1	0	2014	0.826386	1.03608		0.919222
	1	1	1998	0.954569	0.898909	0.941791
	1	1	2014	0.899005	1.2193
	2	0	1998	1.10999	1.12367	2.82769	1.55786
	2	0	2014	3.13872	4.02808		4.96408
	2	1	1998	0.712514	0.782155	0.887403
	2	1	2014	0.632287	1.05481
Colombia	1	0	2003	3.64762	2.67064	0.569991	5.86502
	1	0	2014	2.07911	2.20716		2.45453
	1	1	2003	0.621927	0.432263	1.36197
	1	1	2014	0.847048	0.797898
	2	0	2003	3.45803	3.54147	0.803462	7.24608
	2	0	2014	2.7784	3.54171		4.42878
	2	1	2003	0.477228	0.376817	1.31457
	2	1	2014	0.62735	0.728278
Costa Rica	1	0	1982	1.94015	1.20577	1.12223	4.15847
	1	0	2014	2.17729	2.28185		1.70242
	1	1	1982	0.466553	0.233456	2.74125
	1	1	2014	1.27894	1.35788
	2	0	1982	0.803247	0.667147	2.51856	1.63467
	2	0	2014	2.02302	2.28542		3.92757
	2	1	1982	0.491381	0.316021	1.04823
	2	1	2014	0.515083	0.662792
Croatia	1	0	1988	3.13163	3.80698	3.21792	1.83845
	1	0	2014	10.0773	17.4168		3.41973
	1	1	1988	1.70341	2.1669	1.72996
	1	1	2014	2.94682	5.69991
	2	0	1988	2.70508	3.91433	2.93456	2.19913
	2	0	2014	7.93822	15.4747		5.42435
	2	1	1988	1.23006	2.10967	1.18973
	2	1	2014	1.46344	3.83961
Czechia	1	0	1986	5.72496	6.84918	2.40903	2.04794
	1	0	2014	13.7916	23.2727		6.33206
	1	1	1986	2.79547	3.40468	0.779138
	1	1	2014	2.17806	4.08191
	2	0	1986	5.38992	7.34755	2.49825	3.84672
	2	0	2014	13.4654	22.0515		11.4953
	2	1	1986	1.40117	2.23621	0.836002
	2	1	2014	1.17138	2.48336
Denmark	1	0	1968	3.20153	3.81661	7.12679	1.58514
	1	0	2014	22.8167	39.2158		7.88429
	1	1	1968	2.01972	2.44742	1.43284
	1	1	2014	2.89394	6.00023
	2	0	1968	6.03709	7.37461	5.03209	3.42421
	2	0	2014	30.3792	45.531		14.3038
	2	1	1968	1.76306	2.2818	1.20464
	2	1	2014	2.12386	4.7186
Estonia	1	0	1994	2.99043	3.53653	2.98292	2.92118
	1	0	2014	8.92021	14.6424		3.7406
	1	1	1994	1.0237	1.3087	2.32948
	1	1	2014	2.3847	4.55554
	2	0	1994	5.30085	8.67478	2.05892	4.59861
	2	0	2014	10.914	19.5745		7.75519
	2	1	1994	1.15271	1.6497	1.22088
	2	1	2014	1.40732	4.85791
Finland	1	0	1969	3.2173	3.40053	4.50297	1.91414
	1	0	2014	14.4874	26.0227		6.00366
	1	1	1969	1.6808	1.74492	1.43568
	1	1	2014	2.4131	5.39815
	2	0	1969	2.71092	3.55822	5.34951	1.89493
	2	0	2014	14.5021	24.4289		13.507
	2	1	1969	1.43062	1.88337	0.750496
	2	1	2014	1.07367	2.99063
France (metropolitan)	1	0	1998	7.12097	9.80871	1.73038	4.67277
	1	0	2014	12.322	20.9686		7.19724
	1	1	1998	1.52393	2.28153	1.12344
	1	1	2014	1.71204	3.30614
	2	0	1998	8.68316	12.6835	1.51387	8.05152
	2	0	2014	13.1452	20.0891		12.1818
	2	1	1998	1.07845	1.99013	1.00059
	2	1	2014	1.07909	2.44916
Germany	1	0	2003	11.9259	19.6407	1.17853	6.5649
	1	0	2014	14.055	28.415		7.23902
	1	1	2003	1.81662	3.18718	1.06878
	1	1	2014	1.94157	4.5445
	2	0	2003	14.302	22.0835	1.00136	13.3457
	2	0	2014	14.3215	26.2915		12.4205
	2	1	2003	1.07166	2.39264	1.07596
	2	1	2014	1.15306	3.07609
Ireland	1	0	1994	6.34547	7.80239	2.42511	6.77212
	1	0	2014	15.3884	22.8356		7.11515
	1	1	1994	0.936999	1.24421	2.30819
	1	1	2014	2.16277	3.45455
	2	0	1994	11.0358	13.9656	1.41387	10.5764
	2	0	2014	15.6032	22.5452		8.72881
	2	1	1994	1.04344	1.39571	1.71314
	2	1	2014	1.78755	3.29718
Israel	1	0	1975	3.81351	3.63924	3.289	1.89854
	1	0	2014	12.5426	15.1587		5.57719
	1	1	1975	2.00866	1.90641	1.11961
	1	1	2014	2.24892	2.97278
	2	0	1975	4.7234	4.64003	1.97875	6.46695
	2	0	2014	9.34641	11.8927		8.57936
	2	1	1975	0.730392	0.754017	1.49154
	2	1	2014	1.08941	1.80924
Italy	1	0	2003	4.57828	7.2395	2.10349	2.82766
	1	0	2014	9.63036	16.771		5.04613
	1	1	2003	1.61911	2.95156	1.17872
	1	1	2014	1.90847	4.22133
	2	0	2003	4.32941	6.70354	2.00328	3.99826
	2	0	2014	8.67303	14.0767		8.55901
	2	1	2003	1.08282	2.24676	0.935813
	2	1	2014	1.01332	2.46996
Japan	1	0	1978	0.302443	0.271915	2.03529	1.73863
	1	0	2014	0.615558	1.44632		2.65335
	1	1	1978	0.173955	0.188077	1.33364
	1	1	2014	0.231993	0.568489
	2	0	1978	0.191899	0.2294	2.83807	1.55514
	2	0	2014	0.544622	1.29893		2.98096
	2	1	1978	0.123396	0.156495	1.48059
	2	1	2014	0.1827	0.532667
Korea, Republic of	1	0	1999	0.497911	0.460316	1.49174	2.89762
	1	0	2014	0.742755	1.08771		1.97732
	1	1	1999	0.171834	0.1647	2.18604
	1	1	2014	0.375637	0.555676
	2	0	1999	0.374684	0.442857	2.00078	2.49909
	2	0	2014	0.749663	1.30767		2.55715
	2	1	1999	0.149928	0.178846	1.95535
	2	1	2014	0.293163	0.590815
Latvia	1	0	1996	2.79227	3.55471	1.57245	1.72861
	1	0	2014	4.3907	7.54819		2.37209
	1	1	1996	1.61533	2.0808	1.14589
	1	1	2014	1.85098	2.84425
	2	0	1996	4.24871	6.87953	1.51158	3.03122
	2	0	2014	6.42228	12.5966		5.97318
	2	1	1996	1.40165	2.24333	0.767084
	2	1	2014	1.07519	3.51964
Lithuania	1	0	1993	1.96568	2.20522	2.29063	1.71639
	1	0	2014	4.50265	7.40123		2.45544
	1	1	1993	1.14524	1.26459	1.60119
	1	1	2014	1.83375	3.10852
	2	0	1993	3.92545	5.13223	1.58344	3.51862
	2	0	2014	6.21572	11.5099		5.71126
	2	1	1993	1.11562	1.647	0.975537
	2	1	2014	1.08833	2.71938
New Zealand	1	0	1983	16.6282	17.9034	2.10054	3.61008
	1	0	2014	34.9282	56.8781		5.98349
	1	1	1983	4.60605	5.00635	1.26734
	1	1	2014	5.83743	10.7186
	2	0	1983	21.1496	23.2972	1.33884	7.38054
	2	0	2014	28.3159	45.436		9.70154
	2	1	1983	2.86559	3.32952	1.01853
	2	1	2014	2.9187	6.12222
Norway	1	0	1966	3.68738	4.44074	6.48454	2.24032
	1	0	2014	23.911	40.2225		6.43586
	1	1	1966	1.64591	2.13927	2.25727
	1	1	2014	3.71528	6.89087
	2	0	1966	4.15647	5.09567	5.73338	3.68745
	2	0	2014	23.8306	39.6195		8.74354
	2	1	1966	1.12719	1.69924	2.41796
	2	1	2014	2.72551	5.63755
Philippines	1	0	1992	0.442738	0.265386	0.653152	5.87128
	1	0	2014	0.289175	0.215073		1.86847
	1	1	1992	0.0754073	0.0368623	2.0524
	1	1	2014	0.154766	0.105263
	2	0	1992	0.334091	0.25174	1.40235	6.83313
	2	0	2014	0.468514	0.389092		3.78761
	2	1	1992	0.0488928	0.0281338	2.52995
	2	1	2014	0.123696	0.105946
Poland	1	0	1999	3.99468	4.73014	1.36581	2.12083
	1	0	2014	5.45598	9.72968		2.48042
	1	1	1999	1.88354	2.31525	1.16781
	1	1	2014	2.19962	3.65268
	2	0	1999	3.89136	5.87861	1.09164	2.85775
	2	0	2014	4.24795	8.35259		2.93189
	2	1	1999	1.36169	2.08407	1.06403
	2	1	2014	1.44888	3.23836
Puerto Rico	1	0	2003	1.92984	2.57349	1.55592	4.52402
	1	0	2014	3.00268	5.15132		5.71979
	1	1	2003	0.426577	0.597935	1.23064
	1	1	2014	0.524963	1.05896
	2	0	2003	1.3269	1.98672	1.71181	3.63608
	2	0	2014	2.27139	3.57532		6.75108
	2	1	2003	0.364925	0.553886	0.921965
	2	1	2014	0.336448	0.483813
Slovenia	1	0	1985	3.96283	4.24482	4.28851	1.48924
	1	0	2014	16.9946	28.9793		5.33218
	1	1	1985	2.66097	2.8172	1.19775
	1	1	2014	3.18718	6.16789
	2	0	1985	4.53907	5.44652	3.05654	2.34799
	2	0	2014	13.8739	23.6492		7.38121
	2	1	1985	1.93317	2.75347	0.972296
	2	1	2014	1.87962	4.61448
Spain	1	0	1993	3.92798	5.09355	2.15505	3.93469
	1	0	2014	8.46499	13.9886		6.56724
	1	1	1993	0.998294	1.36269	1.29117
	1	1	2014	1.28897	2.62198
	2	0	1993	5.44968	7.5236	1.47067	6.80014
	2	0	2014	8.01466	13.6997		9.73446
	2	1	1993	0.801407	1.27731	1.02735
	2	1	2014	0.823329	1.94756
Sweden	1	0	1961	2.87765	3.67845	7.32576	2.20838
	1	0	2014	21.081	38.3622		7.68461
	1	1	1961	1.30306	1.67933	2.10525
	1	1	2014	2.74327	6.02895
	2	0	1961	3.0928	3.98045	7.19585	3.11199
	2	0	2014	22.2554	36.7828		11.4011
	2	1	1961	0.993836	1.43266	1.96415
	2	1	2014	1.95204	4.40982
Switzerland	1	0	1998	12.8951	19.0787	1.51951	4.96349
	1	0	2014	19.5943	34.7947		8.09704
	1	1	1998	2.598	4.23435	0.931461
	1	1	2014	2.41993	5.16339
	2	0	1998	14.5712	21.132	1.19602	10.9498
	2	0	2014	17.4273	29.0101		12.1598
	2	1	1998	1.33072	2.63982	1.07701
	2	1	2014	1.4332	3.21251
The Netherlands	1	0	1989	7.25379	8.87219	2.71446	3.95516
	1	0	2014	19.6901	32.8932		6.44534
	1	1	1989	1.83401	2.33043	1.66572
	1	1	2014	3.05493	5.68615
	2	0	1989	10.6041	13.6796	2.14064	7.1233
	2	0	2014	22.6996	35.2564		11.4002
	2	1	1989	1.48865	2.20994	1.33755
	2	1	2014	1.99115	4.12388
USA	1	0	1979	7.85248	8.68205	2.43696	3.5093
	1	0	2014	19.1361	29.6362		8.54854
	1	1	1979	2.23762	2.55771	1.00041
	1	1	2014	2.23853	3.87232
	2	0	1979	7.04073	8.13114	2.02018	5.27665
	2	0	2014	14.2235	21.3922		14.2064
	2	1	1979	1.33432	1.76873	0.750352
	2	1	2014	1.00121	1.94132
Chile	1	0	1998	2.19915	2.22298
Chile	1	0	2014	0.826386	1.03608
Chile	1	1	1998	0.954569	0.898909
Chile	1	1	2014	0.899005	1.2193
Chile	2	0	1998	1.10999	1.12367
Chile	2	0	2014	3.13872	4.02808
Chile	2	1	1998	0.712514	0.782155
Chile	2	1	2014	0.632287	1.05481
Colombia	1	0	2003	3.64762	2.67064
Colombia	1	0	2014	2.07911	2.20716
Colombia	1	1	2003	0.621927	0.432263
Colombia	1	1	2014	0.847048	0.797898
Colombia	2	0	2003	3.45803	3.54147
Colombia	2	0	2014	2.7784	3.54171
Colombia	2	1	2003	0.477228	0.376817
Colombia	2	1	2014	0.62735	0.728278
Costa Rica	1	0	1982	1.94015	1.20577
Costa Rica	1	0	2014	2.17729	2.28185
Costa Rica	1	1	1982	0.466553	0.233456
Costa Rica	1	1	2014	1.27894	1.35788
Costa Rica	2	0	1982	0.803247	0.667147
Costa Rica	2	0	2014	2.02302	2.28542
Costa Rica	2	1	1982	0.491381	0.316021
Costa Rica	2	1	2014	0.515083	0.662792
Croatia	1	0	1988	3.13163	3.80698
Croatia	1	0	2014	10.0773	17.4168
Croatia	1	1	1988	1.70341	2.1669
Croatia	1	1	2014	2.94682	5.69991
Croatia	2	0	1988	2.70508	3.91433
Croatia	2	0	2014	7.93822	15.4747
Croatia	2	1	1988	1.23006	2.10967
Croatia	2	1	2014	1.46344	3.83961
Czechia	1	0	1986	5.72496	6.84918
Czechia	1	0	2014	13.7916	23.2727
Czechia	1	1	1986	2.79547	3.40468
Czechia	1	1	2014	2.17806	4.08191
Czechia	2	0	1986	5.38992	7.34755
Czechia	2	0	2014	13.4654	22.0515
Czechia	2	1	1986	1.40117	2.23621
Czechia	2	1	2014	1.17138	2.48336
Denmark	1	0	1968	3.20153	3.81661
Denmark	1	0	2014	22.8167	39.2158
Denmark	1	1	1968	2.01972	2.44742
Denmark	1	1	2014	2.89394	6.00023
Denmark	2	0	1968	6.03709	7.37461
Denmark	2	0	2014	30.3792	45.531
Denmark	2	1	1968	1.76306	2.2818
Denmark	2	1	2014	2.12386	4.7186
Estonia	1	0	1994	2.99043	3.53653
Estonia	1	0	2014	8.92021	14.6424
Estonia	1	1	1994	1.0237	1.3087
Estonia	1	1	2014	2.3847	4.55554
Estonia	2	0	1994	5.30085	8.67478
Estonia	2	0	2014	10.914	19.5745
Estonia	2	1	1994	1.15271	1.6497
Estonia	2	1	2014	1.40732	4.85791
Finland	1	0	1969	3.2173	3.40053
Finland	1	0	2014	14.4874	26.0227
Finland	1	1	1969	1.6808	1.74492
Finland	1	1	2014	2.4131	5.39815
	2	0	1969	2.71092	3.55822
Finland	2	0	2014	14.5021	24.4289
Finland	2	1	1969	1.43062	1.88337
Finland	2	1	2014	1.07367	2.99063
	France (metropolitan)	1	0	1998	7.12097	9.80871
	France (metropolitan)	1	0	2014	12.322	20.9686
	France (metropolitan)	1	1	1998	1.52393	2.28153
	France (metropolitan)	1	1	2014	1.71204	3.30614
	France (metropolitan)	2	0	1998	8.68316	12.6835
	France (metropolitan)	2	0	2014	13.1452	20.0891
	France (metropolitan)	2	1	1998	1.07845	1.99013
	France (metropolitan)	2	1	2014	1.07909	2.44916
Germany	1	0	2003	11.9259	19.6407
Germany	1	0	2014	14.055	28.415
Germany	1	1	2003	1.81662	3.18718
Germany	1	1	2014	1.94157	4.5445
Germany	2	0	2003	14.302	22.0835
Germany	2	0	2014	14.3215	26.2915
Germany	2	1	2003	1.07166	2.39264
Germany	2	1	2014	1.15306	3.07609
Ireland	1	0	1994	6.34547	7.80239
Ireland	1	0	2014	15.3884	22.8356
Ireland	1	1	1994	0.936999	1.24421
Ireland	1	1	2014	2.16277	3.45455
Ireland	2	0	1994	11.0358	13.9656
Ireland	2	0	2014	15.6032	22.5452
Ireland	2	1	1994	1.04344	1.39571
Ireland	2	1	2014	1.78755	3.29718
Israel	1	0	1975	3.81351	3.63924
Israel	1	0	2014	12.5426	15.1587
Israel	1	1	1975	2.00866	1.90641
Israel	1	1	2014	2.24892	2.97278
Israel	2	0	1975	4.7234	4.64003
Israel	2	0	2014	9.34641	11.8927
Israel	2	1	1975	0.730392	0.754017
Israel	2	1	2014	1.08941	1.80924
Italy	1	0	2003	4.57828	7.2395
Italy	1	0	2014	9.63036	16.771
Italy	1	1	2003	1.61911	2.95156
Italy	1	1	2014	1.90847	4.22133
Italy	2	0	2003	4.32941	6.70354
Italy	2	0	2014	8.67303	14.0767
Italy	2	1	2003	1.08282	2.24676
Italy	2	1	2014	1.01332	2.46996
	Japan	1	0	1978	0.302443	0.271915
	Japan	1	0	2014	0.615558	1.44632
	Japan	1	1	1978	0.173955	0.188077
	Japan	1	1	2014	0.231993	0.568489
	Japan	2	0	1978	0.191899	0.2294
	Japan	2	0	2014	0.544622	1.29893
	Japan	2	1	1978	0.123396	0.156495
	Japan	2	1	2014	0.1827	0.532667
Korea, Republic of	1	0	1999	0.497911	0.460316
Korea, Republic of	1	0	2014	0.742755	1.08771
Korea, Republic of	1	1	1999	0.171834	0.1647
Korea, Republic of	1	1	2014	0.375637	0.555676
Korea, Republic of	2	0	1999	0.374684	0.442857
Korea, Republic of	2	0	2014	0.749663	1.30767
Korea, Republic of	2	1	1999	0.149928	0.178846
Korea, Republic of	2	1	2014	0.293163	0.590815
Latvia	1	0	1996	2.79227	3.55471
Latvia	1	0	2014	4.3907	7.54819
Latvia	1	1	1996	1.61533	2.0808
Latvia	1	1	2014	1.85098	2.84425
Latvia	2	0	1996	4.24871	6.87953
Latvia	2	0	2014	6.42228	12.5966
Latvia	2	1	1996	1.40165	2.24333
Latvia	2	1	2014	1.07519	3.51964
Lithuania	1	0	1993	1.96568	2.20522
Lithuania	1	0	2014	4.50265	7.40123
Lithuania	1	1	1993	1.14524	1.26459
Lithuania	1	1	2014	1.83375	3.10852
Lithuania	2	0	1993	3.92545	5.13223
Lithuania	2	0	2014	6.21572	11.5099
Lithuania	2	1	1993	1.11562	1.647
Lithuania	2	1	2014	1.08833	2.71938
New Zealand	1	0	1983	16.6282	17.9034
New Zealand	1	0	2014	34.9282	56.8781
New Zealand	1	1	1983	4.60605	5.00635
New Zealand	1	1	2014	5.83743	10.7186
New Zealand	2	0	1983	21.1496	23.2972
New Zealand	2	0	2014	28.3159	45.436
New Zealand	2	1	1983	2.86559	3.32952
New Zealand	2	1	2014	2.9187	6.12222
Norway	1	0	1966	3.68738	4.44074
Norway	1	0	2014	23.911	40.2225
Norway	1	1	1966	1.64591	2.13927
Norway	1	1	2014	3.71528	6.89087
Norway	2	0	1966	4.15647	5.09567
Norway	2	0	2014	23.8306	39.6195
Norway	2	1	1966	1.12719	1.69924
Norway	2	1	2014	2.72551	5.63755
Philippines	1	0	1992	0.442738	0.265386
Philippines	1	0	2014	0.289175	0.215073
Philippines	1	1	1992	0.0754073	0.0368623
Philippines	1	1	2014	0.154766	0.105263
Philippines	2	0	1992	0.334091	0.25174
Philippines	2	0	2014	0.468514	0.389092
Philippines	2	1	1992	0.0488928	0.0281338
Philippines	2	1	2014	0.123696	0.105946
Poland	1	0	1999	3.99468	4.73014		31
Poland	1	0	2014	5.45598	9.72968
Poland	1	1	1999	1.88354	2.31525
Poland	1	1	2014	2.19962	3.65268
Poland	2	0	1999	3.89136	5.87861
Poland	2	0	2014	4.24795	8.35259
Poland	2	1	1999	1.36169	2.08407
Poland	2	1	2014	1.44888	3.23836
	Puerto Rico	1	0	2003	1.92984	2.57349
	Puerto Rico	1	0	2014	3.00268	5.15132
	Puerto Rico	1	1	2003	0.426577	0.597935
	Puerto Rico	1	1	2014	0.524963	1.05896
	Puerto Rico	2	0	2003	1.3269	1.98672
	Puerto Rico	2	0	2014	2.27139	3.57532
	Puerto Rico	2	1	2003	0.364925	0.553886
	Puerto Rico	2	1	2014	0.336448	0.483813
	Slovenia	1	0	1985	3.96283	4.24482
	Slovenia	1	0	2014	16.9946	28.9793
	Slovenia	1	1	1985	2.66097	2.8172
	Slovenia	1	1	2014	3.18718	6.16789
	Slovenia	2	0	1985	4.53907	5.44652
	Slovenia	2	0	2014	13.8739	23.6492
	Slovenia	2	1	1985	1.93317	2.75347
	Slovenia	2	1	2014	1.87962	4.61448
	Spain	1	0	1993	3.92798	5.09355
	Spain	1	0	2014	8.46499	13.9886
	Spain	1	1	1993	0.998294	1.36269
	Spain	1	1	2014	1.28897	2.62198
	Spain	2	0	1993	5.44968	7.5236
	Spain	2	0	2014	8.01466	13.6997
	Spain	2	1	1993	0.801407	1.27731
	Spain	2	1	2014	0.823329	1.94756
	Sweden	1	0	1961	2.87765	3.67845
	Sweden	1	0	2014	21.081	38.3622
	Sweden	1	1	1961	1.30306	1.67933
	Sweden	1	1	2014	2.74327	6.02895
	Sweden	2	0	1961	3.0928	3.98045
	Sweden	2	0	2014	22.2554	36.7828
	Sweden	2	1	1961	0.993836	1.43266
	Sweden	2	1	2014	1.95204	4.40982
	Switzerland	1	0	1998	12.8951	19.0787
	Switzerland	1	0	2014	19.5943	34.7947
	Switzerland	1	1	1998	2.598	4.23435
	Switzerland	1	1	2014	2.41993	5.16339
	Switzerland	2	0	1998	14.5712	21.132
	Switzerland	2	0	2014	17.4273	29.0101
	Switzerland	2	1	1998	1.33072	2.63982
	Switzerland	2	1	2014	1.4332	3.21251
	The Netherlands	1	0	1989	7.25379	8.87219
	The Netherlands	1	0	2014	19.6901	32.8932
	The Netherlands	1	1	1989	1.83401	2.33043
	The Netherlands	1	1	2014	3.05493	5.68615
	The Netherlands	2	0	1989	10.6041	13.6796
	The Netherlands	2	0	2014	22.6996	35.2564
	The Netherlands	2	1	1989	1.48865	2.20994
	The Netherlands	2	1	2014	1.99115	4.12388
	USA	1	0	1979	7.85248	8.68205
	USA	1	0	2014	19.1361	29.6362
	USA	1	1	1979	2.23762	2.55771
	USA	1	1	2014	2.23853	3.87232
	USA	2	0	1979	7.04073	8.13114
	USA	2	0	2014	14.2235	21.3922
	USA	2	1	1979	1.33432	1.76873
	USA	2	1	2014	1.00121	1.94132
